# Supplementary material for: Integrated Analysis of Metabolome and Volatile Profiles of Germinated Brown Rice from the Japonica and Indica Subspecies
Source: Foods. 2021 Oct 14;10(10):2448. doi: 10.3390/foods10102448 (PMC8535935; doi:10.3390/foods10102448)
Supplement: Supplementary file 1 [file foods-10-02448-s001.zip]

Archive with 1 entries (1 files):
- foods-1426930-supplementary.pdf
